# Supplementary material for: Venomics and antivenomics of the poorly studied Brazil’s lancehead, Bothrops brazili (Hoge, 1954), from the Brazilian State of Pará
Source: J Venom Anim Toxins Incl Trop Dis. 2020 Apr 17;26:e20190103. doi: 10.1590/1678-9199-JVATITD-2019-0103 (PMC7179968; doi:10.1590/1678-9199-JVATITD-2019-0103)
Supplement: Additional file 1. [file 1678-9199-jvatitd-26-e20190103-s1.xlsx]

## Sheet: Additional file 1
		Additional file 1. Bottom-up MS/MS identification of peptides/proteins from adult Bothrops brazili (Pará, Brazil) venom fractionated by RP-HPLC and SDS-PAGE as displayed in Figure 1.
			Unless otherwise indicated, cysteine residues were carbamidomethylated; Z, pyroglutamic acid; Cpro, propionylated cysteine.
		Reverse-phase HPLC separation				Molecular mass			MS/MS sequencing
						SDS-PAGE	ESI-MS1					Score
		Peak #	Retention time [min]	Area%		[KDa]	Mave [m/z]		m/z	z	AA sequence	Mascot	de novo	Protein family ID	Best hit		Comments
		2	12.357	0.757					430.3	1	ZNW		dn	SVMPi
		3	12.668	3.545					444.4	1	ZBW		dn	SVMPi
		6	17.471	0.285										NI
		9+10	36.477	0.52		17	14946		879.9	2	HWNSYCTTTNTFVK	221		NGF	B. jararacussu Q90W38
									1003.5	2	GNLVTVMVDVNINNNVYK			NGF	B. asper ACC85807
									647.3	2	IDTACVCVISR	200		NGF	B. jararacussu Q90W38
				0.33		15	13948.1		972.9	2	NPVTSYGAYGCNCGVLGR	188		PLA2	B. asper Q9PVE3		∼Basic PLA2s: BrTx-II 4K09, MTx-II (4K06), MTx-II (4DCF)
							13888.7		954.4	3	MoxILQETGKNPVTSYGAYGCNCGVLGR			PLA2
							13850.3		753.3	2	SYGVYGCNCGVGGR	84		PLA2	B. moojeni Q9I834
									697.8	2	TIVCGENNSCLK		dn	PLA2	B. asper Q9PVE3
									647.3	2	IDTACVCVISR	164		NGF	B. jararacussu Q90W38
									682.3	2	ALTMEGNQASWR			NGF
		11	38.796	8.576		14.4	13883.6		972.9	2	NPVTSYGAYGCNCGVLGR	206		PLA2	B. asper Q9PVE3		∼Basic PLA2s: BrTx-II (4K09), MTx-II (4K06), MTx-II (4DCF)
									949.4	3	MILQETGKNPVTSYGAYGCNCGVLGR			PLA2
									767.3	2	SYGAYGCNCGVLGR	68		PLA2	B. jararacussu Q90249
		12	39.491	6.82		14.4	13872.5		973.4	2	NPVTSYGAYGCNCGVLGR	237		PLA2	B. asper Q9PVE3		∼Basic PLA2s: BrTx-II (4K09), MTx-II (4K06), MTx-II (4DCF)
									949.4	3	MILQETGKNPVTSYGAYGCNCGVLGR			PLA2
									753.3	2	SYGVYGCNCGVGGR	160		PLA2	B. moojeni Q9I834
									855.4	2	SLFELGKMoxILQETGK			PLA2
									697.8	2	TIVCGENNSCLK	64		PLA2	B. asper Q9PVE3
				0.04		8			697.8	2	TIVCGENNSCLK	161		PLA2	B. asper Q9PVE3
									753.3	2	SYGVYGCNCGVGGR			PLA2
				0.02		6			697.8	2	TIVCGENNSCLK	158		PLA2	B. moojeni Q9I834
									753.3	2	SYGVYGCNCGVGGR			PLA2
		13	40.477	2.325		14.5	13935.6		954.4	3	MoxILQETGKNPAKSYGAYGCNCGVLGR	196		PLA2	B. pauloensis AAF66703		∼Basic PLA2s: BrTx-II (4K09), MTx-II (4K06), MTx-II (4DCF)
									795.9	4	TIVCGENNPCLWELCECDKAVAICLR			PLA2
									856.9	4	DKTIVCGENNPCLWELCECDKAVAICLR			PLA2
									800	3	TIVCDENNPCLKELCECDK	181		PLA2	B. asper P0C616
									795.9	4	TIVCDENNPCLKELCECDKAVAICLR			PLA2
									707.4	3	SLFELGKMoxILQETGKNPAK	139		PLA2	B. jararacussu 2H8I_A
									538.7	2	YSYSWKDK		dn	PLA2	B. asper Q9PVE3
				0.04		8			697.8	2	TIVCGENNSCLK	161		PLA2	B. asper Q9PVE3
									753.3	2	SYGVYGCNCGVGGR			PLA2
				0.03		6			697.8	2	TIVCGENNSCLK	158		PLA2	B. moojeni Q9I834
		14	46.12	0.736		14.5	13929.7		753.3	2	SYGVYGCNCGVGGR	139		PLA2	B. moojeni Q9I834		∼Basic PLA2s: BrTx-II (4K09), MTx-II (4K06), MTx-II (4DCF)
									819.4	2	DKTIVCGENNSCLK			PLA2
									731.8	2	TIVCDENNPCLK		dn	PLA2	B. asper P0C616
									781.3	2	SYAAYGCNCproGVLGR		dn	PLA2	~B. asper Q9PVE3
		15	47.557	1.456		14.5	13732.1		832.3	2	ENGDLVCGGDDPCKK		dn	PLA2	B. asper ATP66581		∼Acidic Braziliase-I and Braziliase-II
									774.3	2	SYAAYGCNCGVLGR		dn	PLA2	~B. asper Q9PVE3
									948.4	2	YVSYGCYCGWGGIEPK		dn	PLA2	~B. insularis P84397
		16+17	49.264	0.314
		18	52.109	0.35		36.0	30421.9		723.4	2	DDVLDKDIMLIR	200		SVSP	B. jararaca P81824
							30130.2		795.4	2	KDDVLDKDIMoxLIR			SVSP
				0.02			29899.2							SVSP
		19	52.937	1.56		28.1	24850.5		777.3	2	MoxEWYPEAAANAER	416		CRISP	B. moojeni ATU85541
									928.4	2	SYLAGCAAAYCPSSSYK			CRISP
									953	2	KPEIQNEIVDLHNSLR			CRISP
									954.4	2	FTNCDSMoxVQSSGCQDR			CRISP
									1226.1	2	YGTGAEPPTAVIGHYTQIVWYK			CRISP
				0.04		23.5			635.7	3	KPEIQNEIVDLHNSLR	86		CRISP	B. schlegelii ACE73559
									817.7	3	YGTGAEPPTAVIGHYTQIVWYK	60		CRISP	B. moojeni ATU85541
		20	54.564	0.43		32.0	28318.9		603.8	2	IMoxGWGTISPTK	351		SVSP	B. jararacussu Q7T229
									1267.6	2	VSYPDVPHCANINLLDYEVCR			SVSP
									1129.8	3	DSCQGDSGGPLICNGQFQGILSWGVHPCGQR			SVSP
									859.8	3	IIGGDECNINEHRFLVALYTSR	102		SVSP
									605.8	2	IMoxGWGTISTTK	91		SVSP	~B. jararacussu Q7T229
									926	2	IAPISLPSNPPSVGSVCR	73		SVSP	B. insularis Q8QG86
		21	55.58	1.181		32.0	27623.1		504.9	3	VIGGDECNINEHR	98		SVSP	B. jararaca P81882
						29.5	27455.2		906.4	4	LNRPVSNSEHIAPLSLPSSPPSVGSVCYVMGWGK	87		SVSP	B. jararaca P81824
									595.8	2	IMGWGTISPTK	77		SVSP	B. asper Q072L6
									845.4	3	VSYPDVPHCANINLLDYEVCR	99		SVSP	B. alternatus P0CG03
									1153.1	2	AAYPWQPVSSTTLCAGILQGGK	94		SVSP	B. asper Q072L6
						14.6	13930.5							PLA2
		22	56.487	1.62		36.0	27636.5		862.1	3	YFCGMTLINQEWVLTAAHCNR	181		SVSP	B. leucurus P0DJ86
						31.5			916.1	3	VIGGDECDINEHPFLAFMoxYYSPR			SVSP
									504.9	3	VIGGDECNINEHR		dn	SVSP
									723.4	2	DDVLDKDIMLIR	113		SVSP	B. jararaca P81824
				0.01		14.4	13803.2							PLA2
		24	58.059	0.1		35.0			862.1	3	YFCGMTLINQEWVLTAAHCNR	121		SVSP	B. leucurus P0DJ86
						29.5			916.1	3	VIGGDECDINEHPFLAFMoxYYSPR			SVSP
									723.4	2	DDVLDKDIMLIR	93		SVSP	B. jararaca P81824
				1.854		14.4	13914.8		1300.6	2	LPFPYYTTYGCYCGWGGQGQPK	170		PLA2	B. moojeni ATU85528		∼Acidic Braziliase-I and Braziliase-II
									909.7	3	KLPFPYYTTYGCYCGWGGQGQPK			PLA2
									727.8	2	GCYCGWGGQGQPK		dn	PLA2	B. moojeni ATU85528
									753.8	2	SGVIICGEGTPCEK	54		PLA2	B. moojeni ATU85528
									661.8	2	YMoxAYPDIFCK	53		PLA2	B. moojeni ATU85528
		25	58.466	1.49		31.5	30360.3		1159.6	2	NSEHIAPLSLPSNPPSVGSVCR	372		SVSP	B. leucurus P0DJ86
							29663.4		862.1	3	YFCGMTLINQEWVLTAAHCNR			SVSP
									910.7	3	VIGGDECDINEHPFLAFMYYSPR			SVSP
									926	2	IAPLSLPSNPPSVGSVCR	92		SVSP	B. insularis Q8QG86
				0.84		14.3	13914.8		753.8	2	SGVIICGEGTPCEK	274		PLA2	B. moojeni ATU85528		∼Acidic Braziliase-I and Braziliase-II
									1300.6	2	LPFPYYTTYGCYCGWGGQGQPK			PLA2
									910.1	3	KLPFPYYTTYGCYCGWGGQGQPK			PLA2
		26	60.381	7.56		36.0	27525.8		753.4	2	SVANDDEVIRYPK	188		SVSP	B. jararaca P81661
									520.3	3	KNVITDKDIMLIR			SVSP
									926	2	IAPLSLPSNPPSVGSVCR	92		SVSP	B. insularis Q8QG86
									857.9	2	VIGGDECDINEHPFL	57		SVSP	B. leucurus P0DJ86
				1.19		32.0			759.4	2	NDDALDKDLMLVR	195		SVSP	B. jararaca Q5W959
									549.3	3	KNDDALDKDLMLVR			SVSP
									708.8	2	HAGSVANYDEVVR	86		SVSP	B. atrox P04971
									968.5	3	LDSPVSNSEHIAPLSLPSSPPSVGSICR	68		SVSP	C. tigris AUS82567
				0.28		14.4	13782.1		885.3	2	(122.1) ENGVVVCGGDEPCKK		dn	PLA2	~B. pauloensis D0UGJ0		∼Acidic Braziliase-I and Braziliase-II
		27	61.375	5.355		14.4	13855.9		885.3	2	(122.1) ENGVVVCGGDEPCKK		dn	PLA2	~B. pauloensis D0UGJ0		∼Acidic Braziliase-I and Braziliase-II
		28.29	62.267	0.24		32.0			497.2	3	NDEKDKDIMLIR	164		SVSP	B. insularis Q8QG86
									867.2	4	SLALVYITSGFLCGGTLINKEWVLTAAHCDR			SVSP
									504.9	3	VIGGDECNINEHR	94		SVSP
									568.8	2	TLCAGIMEGGK	65		SVSP	P. mucrosquamatus XP_015671558
				4.454		14.5	13786.9		880.7	2	(126.7) ENGVVVCGGDDPCKK		dn	PLA2	B. pauloensis D0UGJ0		∼Acidic Braziliase-I and Braziliase-II
		33+34	72.056	1.07		60.0			609.8	2	AVVFDENVXGR		dn	PIII-SVMP	~B. leucurus P86092
									780.7	3	VGEVNKDPGVLEYPVKPSEVGK	612		LAO	B. atrox P0CC17
									1332.1	2	KFDLQLNEFSQENENAWYFIK
									672.8	4	RFDEIVGGMDKLPTSMYQAIQEK
									1022.1	3	YAMoxGGITTFTPYQFQHFSEALTAPVDR
									1062.5	3	VVIVGAGMoxSGLSAAYVLANAGHQVTVLEASER
									911.5	2	VVIVGAGMoxSGLSAAYVLAK	386		LAO
									660	3	RVVIVGAGMSGLSAAYVLAK
									997.1	3	ADDRNPLEECFRETDYEEFLEIAK	74		LAO	B. leucurus P0DI89
				0.37		16.0			852.9	2	WSDYSSVSYENLVR	86		CTL	B. jararaca Q9PSM6
									535.3	2	YYVWIGLR		dn	CTL	B. jararaca Q9PSM6
									852.9	2	WSDYSSVSYENLVR	69		CTL	B. jararaca Q9PSM6
									842.8	2	(188.1) DNQWWSFPCTR		dn	CTL	B. jararaca Q9PSM5
		35	73.152	5.88		56.0			655.3	2	EGWYANLGPMoxR	1026		LAO	B. atrox P0CC17
									712.8	2	LPTSMoxYQAIQEK
									857.4	2	DPGVLEYPVKPSEVGK
									780.7	3	VGEVNKDPGVLEYPVKPSEVGK
									1268.1	2	FDLQLNEFSQENENAWYFIK
									888.7	3	KFDLQLNEFSQENENAWYFIK
									1016.8	3	YAMGGITTFTPYQFQHFSEALTAPVDR
									1062.6	3	VVIVGAGMoxSGLSAAYVLANAGHQVTVLEASER
									1116.9	3	EGNLSPGAVDMoxIGDLLNEDSGYYVSFIESLK
									903.5	2	VVIVGAGMSGLSAAYVLAK	368		LAO	~B. atrox P0CC17
									519.3	3	IIALGHSGFLEDQR	87		5-nucleotidase	P. elegans BAP39925
									728.9	2	LVLVADYIMoxYLK	66		SVMP	B. atrox C5H5D3
		36	75.552	1.22		53.5			720.9	2	LVLVADYIMYLK	87		PIII-SVMP	B. atrox C5H5D3
									728.9	2	LVLVADYIMoxYLK			PIII-SVMP
									690.3	2	ACSNGQCVDVNR	68		PIII-SVMP	P. mucrosquamatus XP_015683145
									1023.6	2	INVQSAVDVTLDLFGNWR	67		PIII-SVMP	B. portoricensis AXL96555
									757.7	3	IYFAGEYTAQAHGWIDSTIK	68		LAO	B. atrox P0CC17
				0.26		26.0			797.9	2	HIELVVVADHGMFK	101		PI-SVMP	B. moojeni ATU85523
									720.9	2	LVLVADYIMYLK	87		PI-SVMP	B. atrox C5H5D3
									1023.6	2	INVQSAVDVTLDLFGNWR	79		PI-SVMP	B. portoricensis AXL96555
		37	76.913	0.17		56.0			720.9	2	LVLVADYIMYLK	88		PIII-SVMP	B. atrox C5H5D3
									1023.6	2	INVQSAVDVTLDLFGNWR	80		PIII-SVMP	B. portoricensis AXL96555
									627.3	2	LYCVDSSPANK		dn	PIII-SVMP	G. intermedius AJI77146
									902.3	2	YFVEVGEECDCGSPR		dn	PIII-SVMP	B. portoricensis AXL96551
				0.2		53.5			805.9	2	HIELVVVADHGMoxFK	173		PIII-SVMP	B. moojeni ATU85523
									769.4	3	ISHDNAQLLTTIVFDGHVIGR
									720.9	2	LVLVADYIMOXYLK	88		PIII-SVMP	B. atrox C5H5D3
									1023.6	2	INVQSAVDVTLDLFGNWR	69		PIII-SVMP	B. portoricensis AXL96555
				0.37		28.1			805.9	2	HIELVVVADHGMoxFK	275		PI-SVMP	B. moojeni ATU85523
									859.9	2	SVDVTASLANLEVWSK
									1153.6	2	ISHDNAQLLTTIVFDGHVIGR
									1023.6	2	INVQSAVDVTLDLFGNWR	66		PI-SVMP	B. portoricensis AXL96555
									720.9	2	LVLVADYIMYLK	66		PI-SVMP	B. atrox C5H5D3
				0.09		23.0			797.9	2	HIELVVVADHGMFK	303		PI-SVMP	B. moojeni ATU85523
									859.9	2	SVDVTASLANLEVWSK
									769.4	3	ISHDNAQLLTTIVFDGHVIGR
									720.9	2	LVLVADYIMYLK	72		PI-SVMP	B. atrox C5H5D3
		38	77.903	0.0416485		97.2			963.4	3	NGLNVISGPIFDYNSDGHFDSYDTIK	72		PDE	P. flavoviridis BAN82021
									678.3	2	AATYFWPGSEVK		dn	PDE	P. flavoviridis BAN82021
				0.102196		56.0			676.8	2	SAGQLYEESLQK	452		LAO	B. atrox P0CC17
									704.8	2	LPTSMYQAIQEK
									888.4	3	KFDLQLNEFSQENENAWYFIK
									1016.8	3	YAMGGITTFTPYQFQHFSEALTAPVDR
									1057.2	3	VVIVGAGMSGLSAAYVLANAGHQVTVLEASER
									797.9	2	HIELVVVADHGMFK	259		PIII-SVMP	B. moojeni ATU85523
									859.9	2	SVDVTASLANLEVWSK
									769.4	3	ISHDNAQLLTTIVFDGHVIGR
				0.102196		52.3			859.9	2	SVDVTASLANLEVWSK	176		PIII-SVMP	B. moojeni ATU85523
									769.4	3	ISHDNAQLLTTIVFDGHVIGR
									1023.6	2	INVQSAVDVTLDLFGNWR	84		PIII-SVMP	B. portoricensis AXL96555
									720.9	2	LVLVADYIMYLK	65		PIII-SVMP	B. atrox C5H5D3
									859.9	2	SVDVTASLANLEVWSK	222		PIII-SVMP	B. moojeni ATU85523
									769.4	3	ISHDNAQLLTTIVFDGHVIGR
				0.128445		42.1			718.8	2	HGLEFSYEMAPR	218		PLB	C. adamanteus F8S101
									852.9	2	SLEDGTLYIIEQVPK
									902.8	3	VLPGYENIYFAHSSWFTYAATLR
				11.0946		23.0	23090.4		805.9	2	HIELVVVADHGMoxFK	418		PI-SVMP	B. moojeni ATU85523
									859.9	2	SVDVTASLANLEVWSK
									924	2	SVDVTASLANLEVWSKK
									1153.6	2	ISHDNAQLLTTIVFDGHVIGR
				0.640477		14.4			611.8	2	KYNSNLNTIR	252		Fragment SVMP	B. moojeni ATU85523
									797.9	2	HIELVVVADHGMFK
									1153.6	2	ISHDNAQLLTTIVFDGHVIGR
				1.11471		8.4			859.9	2	SVDVTASLANLEVWSK	210		Fragment SVMP	B. moojeni ATU85523
									769.4	3	ISHDNAQLLTTIVFDGHVIGR
				0.708725		6.2			797.9	2	HIELVVVADHGMFK	273		Fragment SVMP	B. moojeni ATU85523
									859.9	2	SVDVTASLANLEVWSK
									769.4	3	ISHDNAQLLTTIVFDGHVIGR
		42	81.646	5.22433		24.2	23317		914.9	2	SMDVHLSLANLEVWSK	101		PI-SVMP	B. pirajai P0DL29
									810.9	2	YIELVVVADHGMFK	83		PI-SVMP	B. moojeni P85314
									810.9	2	YIELVVVADHGMFK	146		Fragment SVMP	B. moojeni P85314
									859.9	2	ISHDNAQLLTTIVFDGHVIGR
									914.9	2	SMDVHLSLANLEVWSK	84		Fragment SVMP	B. pirajai P0DL29
				0.171398		14.8			578.9	3	DTPFECPSDWSTHR	68		CTL	B. jararaca Q9PSM6
				0.160026		8.4			818.9	2	YIELVVVADHGMFK	64		Fragment SVMP	B. moojeni P85314
				0.214247		6.2			775.7	3	ISHDNAQLLTAVVFDQQTIGR			Fragment SVMP	B. jararacussuQ7T1T4
		43	82.497	0.211992		55.1			642.8	2	EVTVTYQTSEK	583		LAO	B. atrox P0CC17
									463.5	3	KFWEDDGIHGGK
									888.4	3	KFDLQLNEFSQENENAWYFIK
									1022.1	3	YAMoxGGITTFTPYQFQHFSEALTAPVDR
									1062.6	3	VVIVGAGMoxSGLSAAYVLANAGHQVTVLEASER
				0.759006		30.5			548.8	2	TLTSFGEWR	299		(PI)-SVMP	B. leucurus P84907
									810.9	2	YIELVVVADHGMFK
									875.4	2	WVHEMLNTVNGFFR
									939.5	2	KWVHEMLNTVNGFFR
									1299.7	2	ISHDHAQLLTTIVFDNYVIGITK	147		PII_SVMP	B. neuwiedi ADO21511
				4.20198		23.0	23317		1129.1	2	DLINVQPAAPQTLDSFGEWR	202		PI-SVMP	B. atrox P85420
									795.5	3	DLINVQPAAPQTLDSFGEWRK
				0.335023		14.2			1129.1	2	DLINVQPAAPQTLDSFGEWR	121		Fragment SVMP	B. atrox P85420
		46	84.334	10.16		55.0			814.4	2	MoxYELANIVNEIFR	220		PIII-SVMP	B. jararaca P30431
									1077.5	2	ITVKPDVDYTLNSFAEWR			PIII-SVMP
									526.7	2	GNYYGYCR		dn	PIII-SVMP	B. jararaca P30431
				0.15		18.5			718.8	3	ITVKPDVDYTLNSFAEWR	56		PI-SVMP	B. jararaca P30431
		48	85.367	0.316553		56.0			814.4	2	MoxYELANIVNEIFR	165		PIII-SVMP	B. jararaca P30431
									1077.5	2	ITVKPDVDYTLNSFAEWR			PIII-SVMP
				0.0974465		55.0			806.4	2	MYELANIVNEIFR	171		PIII-SVMP	B. jararaca P30431
				0.07		54.0			719	3	ITVKPDVDYTLNSFAEWR			PIII-SVMP
									652.3	3	YLISHTPQCILNEPLR	73		PIII-SVMP	B. atrox C5H5D4
				100.003

## Sheet: Pie Chart
		SVMPi	NGF	PLA2	SVSP	CRISP	SVMP	LAO	CTL	5NT	PDE	GC	PLB
		4.31	0.52	33.17	14.18	1.6	27.69	6.35	0.54	0.01	0.04	0.005	0.03
			basic PLA2	acidic PLA2		PIII-SVMP	PI-SVMP
			18.93	14.24		6.31	21.38
