# Supplementary material for: Venomics and antivenomics of the poorly studied Brazil’s lancehead, Bothrops brazili (Hoge, 1954), from the Brazilian State of Pará
Source: J Venom Anim Toxins Incl Trop Dis. 2020 Apr 17;26:e20190103. doi: 10.1590/1678-9199-JVATITD-2019-0103 (PMC7179968; doi:10.1590/1678-9199-JVATITD-2019-0103)
Supplement: Additional file 2. [file 1678-9199-jvatitd-26-e20190103-s2.xlsx]

## Sheet: Additional file 2
		Additional file 2. Bottom-up MS/MS identification of protein spots from adult Bothrops brazili (Pará, Brazil) venom fractionated by 2DE as displayed in Figure 2.
				C, carbamidomethyl cysteine; Cpro, propionylated cysteine.
				MS/MS sequencing
		2DE spot		m/z	z	AA sequence	Mascot score	de novo	Protein/Protein family ID	Best hit		SDS-PAGE band	Mw		Comments
		2D_1		890.1	2	(118.1) ENGVVVCproGGDDPCproKK		dn	PLA2	~B. pauloensis D0UGJ0		27, 28	14.4		∼Acidic Braziliase-I and Braziliase-II
				419.7	2	VAATCproFR		dn	Acidic PLA2	B. erythromelas Q2HZ28
		2D_2		496.7	2	MNWADAER	57		CTL	B. jararaca BAM94436
				1112.4	2	(670.2) YSSYGCYCGWGG (156.1)		dn	PLA2	D. russelii AAA61467		∼ 9+10	15		∼Acidic Braziliase-I and Braziliase-II
		2D_3		885.4	2	(122.1) ENGVVVCGGDDPCKK		dn	Acidic PLA2	B. pauloensis D0UGJ0		27, 28	14.4		∼Acidic Braziliase-I and Braziliase-II
				419.7	2	VAATCproFR		dn	Acidic PLA2	B. erythromelas Q2HZ28
				806.4	2	(186.1) DNQWLSMoxDCS (171.1)		dn	CTL	P. mucrosquamatus Q6TPG9
		2D_4		504.7	2	MoxNWADAER	48		CTL	B. jararaca BAM94436
				412.7	2	VAATCFR	46		Acidic PLA2	B. erythromelas Q2HZ28
		2D_5		543.3	2	ILDVWIGLR	43		CTL	B. jararaca Q9PSM6
				806.4	2	(186.1) DNQWLSMoxDCS (171.1)		dn	CTL	P. mucrosquamatus Q6TPG9
				885.4	2	(122.1) ENGVVVCGGDDPCKK		dn	Acidic PLA2	B. pauloensis D0UGJ0		27, 28	14.4		∼Acidic Braziliase-I and Braziliase-II
		2D_6		543.3	2	ILDVWIGLR	45		CTL	B. jararaca Q9PSM6
				553.8	2	EVYAWIGLR		dn	CTL	T. stejnegeri Q71RQ1
		2D_7		697.8	2	TIVCGENNSCLK	144		Basic PLA2	B. asper Q9PVE3		9-10, 12, 13, 14	14.4		∼Basic PLA2s: BrTx-II (4K09), MTx-II (4K06), MTx-II (4DCF)
				753.3	2	SYGVYGCNCGVGGR				B. moojeni Q9I834
				526.2	2	VDFDSESPR	53		CRISP	B. moojeni ATU85541		19	28.1, 23.5
		2D_8		806.4	2	MYELANIVNEIFR	60		SVMP	B. atrox ALB00542					PIII-SVMP (fragment)
		2D_9		496.7	2	MNWADAER	45		CTL	B. jararaca BAM94436
				842.8	2	(188.1) DNQWWSMoxDCS (171.1)		dn	CTL	P. mucrosquamatus XP_015685335
		2D_10		543.3	2	ILDVWIGLR	42		CTL	B. jararaca Q9PSM6
		2D_11		852.9	2	WSDYSSVSYENLVR	86		CTL	B. jararaca Q9PSM6
		2D_12	6.3%	860	2	SVDVTASLANLEVWSK	185		PI-SVMP	B. moojeni ATU85523		37, 38, 42	28, 24		PI-SVMP (fragment)
				769.4	3	ISHDNAQLLTTIVFDGHVIGR
			93.7%	753.3	2	CCFVHDCCYGK	72		Acidic PLA2	B. diporus C0HJP9
				846.4	2	ENGDLVCproGGDDPCproKK		dn	Acidic PLA2	B. asper ATP66581
				1244.5	2	(592.3) YVSYGCYCGWGGQGGPK		dn	Basic PLA2	~T. stejnegeri Q6H3C5
		2D_13		753.8	2	SGVIICGEGTPCEK	249		Basic PLA2	B. moojeni ATU85528		24, 25	14.4
				1300.6	2	LPFPYYTTYGCYCGWGGQGQPK
				909.7	3	KLPFPYYTTYGCYCGWGGQGQPK
				972.9	2	NPVTSYGAYGCNCGVLGR	107		Basic PLA2	B. asper Q9PVE3		9-10, 11, 12	14.4		∼Basic PLA2s: BrTx-II 4K09, MTx-II (4K06), MTx-II (4DCF)
		2D_14		847.5	2	SLFELGKMILQETGK	252		basic PLA2	B. jararacussu 2H8I_A					∼Basic PLA2s: BrTx-II (4K09), MTx-II (4K06),
				702.1	3	SLFELGKMILQETGKNPAK
				972.9	2	NPVTSYGAYGCNCGVLGR	213		Basic PLA2	B. asper Q9PVE3		9-10, 11, 12			∼Basic PLA2s: BrTx-II 4K09, MTx-II (4K06), MTx-II (4DCF)
				954.4	3	MoxILQETGKNPVTSYGAYGCNCGVLGR
				823.5	2	SLVELGKMILQETGK	157		Basic PLA2	B. moojeni P82114					Basic PLA2s: MTx-II (4DCF)
				769.4	3	ISHDNAQLLTTIVFDGHVIGR	70		PI-SVMP	B. moojeni ATU85523		37, 38, 42	28, 24		PI-SVMP
		2D_15		814.4	2	MoxYELANIVNEIFR	215		PI-SVMP	B. jararaca P30431		46, 48
				1077.6	2	ITVKPDVDYTLNSFAEWR						46, 48
				878	2	YIEFLLVVDQGMVTK	50		SVMP	B. atrox ALB00542
		2D_16		574.6	3	YIELVVVADHGMFTK	81		PIII-SVMP	~B. jararaca P0C7A9
				1090.5	2	YLYMHAALVGLEIWSNGDK	59		PIII-SVMP	B. atrox ALB00542
		2D_17		559.3	2	SVANDDEVIR	261		SVSP	B. jararaca P81661		26	36
				715.9	2	NVITDKDIMLIR
				753.4	2	SVANDDEVIRYPK
				525.6	3	KNVITDKDIMoxLIR	54		SVSP	B. atrox P04971
		2D_18		723.9	2	NVITDKDIMoxLIR	172		SVSP	B. jararaca P81661		26	36
				753.4	2	SVANDDEVIRYPK
				926	2	IAPLSLPSNPPSVGSVCR	104		SVSP	B. atrox P04971		25, 26	31, 36
		2D_19		723.9	2	NVITDKDIMoxLIR	189		SVSP	B. jararaca P81661		26	36
				753.4	2	SVANDDEVIRYPK
		2D_20		753.4	2	SVANDDEVIRYPK	105		SVSP	B. jararaca P81661		26	36
				559.3	2	SVANDDEVIR	64		SVSP	B. jararaca P81661
				723.9	2	NVITDKDIMoxLIR	64		SVSP	B. jararaca P81661
		2D_21		715.9	2	NVITDKDIMLIR	450		SVSP	B. leucurus P0DJ86		26	36
				773.7	2	NSEHIAPLSLPSNPPSVGSVCR						25	31
				862.1	3	YFCGMTLINQEWVLTAAHCNR						22, 24, 25	31, 36
				910.7	3	VIGGDECDINEHPFLAFMYYSPR						25	31
				708.8	2	HAGSVANYDEVVR	368		SVSP	B. atrox P04971		26	36
				926	2	IAPLSLPSNPPSVGSVCR	117		SVSP	B. atrox P04971
				704.9	2	LPTSMYQAIQEK	139		LAO	B. atrox P0CC17		33-34, 38	56, 60		LAO (fragment)
				743.8	2	ETDYEEFLEIAK
		2D_22		818.9	2	YIELVVVADHGMoxFK	211		PI-SVMP	B. leucurus P84907		43	30
				875.4	2	WVHEMLNTVNGFFR
				939.5	2	KWVHEMLNTVNGFFR
				1299.7	2	ISHDHAQLLTTIVFDNYVIGITK	79		PI-SVMP	B. neuwiedi ADO21511
				775.7	3	ISHDNAQLLTAVVFDQQTIGR	78		PI-SVMP	B. jararacussu Q7T1T4		42	24
				963.8	3	LDKPVTSSTHIAPISLPSSPPSVGSVCR	86		SVSP	E. c. sochureki ADI47573
				1155.9	3	SLALVYITSGFLCGGTLINKEWVLTAAHCDR	76		SVSP	C. d. durissus Q2QA04		28, 29	32
				504.9	3	VIGGDECNINEHR	74		SVSP	B. jararaca P81882		21, 22, 28-29	32
				968.5	3	LDSPVSNSEHIAPLSLPSSPPSVGSICR	72		SVSP	~B. jararaca Q5W959		26	36
		2D_23		715.9	2	NVITDKDIMLIR	340		SVSP	B. leucurus P0DJ86		26	36
				862.1	3	YFCGMTLINQEWVLTAAHCNR						22, 24, 25	31, 36
				910.7	3	VIGGDECDINEHPFLAFMYYSPR						25	31
				926	2	IAPLSLPSNPPSVGSVCR	105		SVSP	B. atrox P04971		25, 26	31, 36
				1129.1	2	DLINVQPAAPQTLDSFGEWR	91		PI-SVMP	B. barnetti P86976		43	23
		2D_24		1087	2	GDSGGPLICDGQIQGIVSWGR	133		SVSP	B. multicinctus A8QL57
				981	2	HIAPLSLPSSPPSVGSVCR	130		SVSP	B. alternatus P0CG03
				609.8	2	IMoxGWGIISPTK	84		SVSP	~B. jararacussu Q7T229
				862.1	3	YFCGMTLINQEWVLTAAHCNR	75		SVSP	B. leucurus P0DJ86		22, 24, 25	31, 36
		2D_25		1082	2	YFSDCSYIQCWDFIMK	440		PI-SVMP	B. atrox P85420
				1129.1	2	DLINVQPAAPQTLDSFGEWR			PI-SVMP			43	30
				1070.5	3	SHDNAQLLTSTDFNGPTIGLAYVGSMCDPK
				835.2	4	KSHDNAQLLTSTDFNGPTIGLAYVGSMCDPK
		2D_26		922.9	2	SMoxDVHLSLANLEVWSK	94		PI-SVMP	B. pirajai P0DL29		42	24
				810.9	2	YIELVVVADHGMFK	70		PI-SVMP	B. moojeni P85314		43	30
				914.9	2	SMDVHLSLANLEVWSK	63		PI-SVMP	B. pirajai P0DL29		42	24
		2D_27		1070.2	3	SHDNAQLLTSTDFNGPTIGLAYVGSMCDPK	140		PI-SVMP	B. atrox P85420
				1113.5	3	KSHDNAQLLTSTDFNGPTIGLAYVGSMCDPK	58		PI-SVMP	B. atrox P85420
		2D_28		805.9	2	HIELVVVADHGMoxFK	323		PI-SVMP	B. moojeni ATU85523
				859.9	2	SVDVTASLANLEVWSK
				769.7	3	ISHDNAQLLTTIVFDGHVIGR
				1070.5	3	SHDNAQLLTSTDFNGPTIGLAYVGSMCDPK	120		PI-SVMP	B. atrox P85420
				559.8	2	TLCAGILEGGK	251		SVSP	P. flavoviridis BAN82035
				497.3	3	DDEKDKDIMLIR
				963.8	3	LDSPVSNSEHIAPLSLPSSPPSVGSVCR
				568.8	2	TLCAGIMEGGK	65		SVSP	P. mucrosquamatus XP_015671558		28, 29	32
				635.7	3	KPEIQNEIVDLHNSLR	73		CRISP	B. moojeni ATU85541		19	23.5, 28
		2D_29		773.4	3	NSEHIAPLSLPSNPPSVGSVCR	387		SVSP	B. leucurus P0DJ86		25	21.5
				862.1	3	YFCGMTLINQEWVLTAAHCNR						25	21.5
				910.7	3	VIGGDECDINEHPFLAFMYYSPR						25	21.5
				708.8	2	HAGSVANYDEVVR	322		SVSP	B. atrox P04971		26	32
				926	2	IAPLSLPSNPPSVGSVCR	109		SVSP	B. leucurus P0DJ86
				859.9	2	SVDVTASLANLEVWSK	172		PI-SVMP	B. moojeni ATU85523		37, 38	28, 23
				769.4	3	ISHDNAQLLTTIVFDGHVIGR						37, 38, 42	28, 23
		2D_30		805.9	2	HIELVVVADHGMoxFK	509		PI-SVMP	B. moojeni ATU85523		37, 38	28, 23
				885.4	2	WVHEMVNSMNGFYR
				949.4	2	KWVHEMVNSMNGFYR
				1153.6	2	ISHDNAQLLTTIVFDGHVIGR						37, 38, 42	28, 23
		2D_31		859.9	2	SVDVTASLANLEVWSK	239		PIII-SVMP	B. moojeni ATU85523		37, 38	28, 23
				1153.6	2	ISHDNAQLLTTIVFDGHVIGR
				814.4	2	MoxYELANIVNEIFR	184		PIII-SVMP	B. jararaca P30431		46, 48	56
				1077.5	2	ITVKPDVDYTLNSFAEWR						46, 48	56
		2D_32		655.3	2	EGWYANLGPMoxR	1531		LAO	B. atrox P0CC17		43	55
				694.8	2	KFWEDDGIHGGK
				712.8	2	LPTSMoxYQAIQEK
				857.4	2	DPGVLEYPVKPSEVGK
				780.7	3	VGEVNKDPGVLEYPVKPSEVGK
				625.1	4	RVGEVNKDPGVLEYPVKPSEVGK
				1268.1	2	FDLQLNEFSQENENAWYFIK
				886.1	3	RFDEIVGGMDKLPTSMYQAIQEK
				1332.1	2	KFDLQLNEFSQENENAWYFIK
				1016.8	3	YAMGGITTFTPYQFQHFSEALTAPVDR
				1056.9	3	VVIVGAGMSGLSAAYVLANAGHQVTVLEASER						38	56
				1109.3	3	RVVIVGAGMSGLSAAYVLANAGHQVTVLEASER
				1111.2	3	EGNLSPGAVDMIGDLLNEDSGYYVSFIESLK
				903.5	2	VVIVGAGMSGLSAAYVLAK	493		LAO	C. cerastes X2JCV5		38	56
				655	3	RVVIVGAGMSGLSAAYVLAK
				769.4	3	ISHDNAQLLTTIVFDGHVIGR	98		SVMP	B. moojeni ATU85523
		2D_33		655.3	2	EGWYANLGPMoxR	1504		LAO	B. atrox P0CC17		43	55
				694.8	2	KFWEDDGIHGGK
				712.8	2	LPTSMoxYQAIQEK
				757.7	3	IYFAGEYTAQAHGWIDSTIK						36	53
				781.1	3	VGEVNKDPGVLEYPVKPSEVGK						33+34, 35	56, 60
				1268.1	2	FDLQLNEFSQENENAWYFIK
				1332.1	2	KFDLQLNEFSQENENAWYFIK
				1524.7	2	YAMGGITTFTPYQFQHFSEALTAPVDR
				1056.9	3	VVIVGAGMSGLSAAYVLANAGHQVTVLEASER						38	56
				1109.3	3	RVVIVGAGMSGLSAAYVLANAGHQVTVLEASER
				1116.9	3	EGNLSPGAVDMoxIGDLLNEDSGYYVSFIESLK						35	56
				1484.4	3	EGNLSPGAVDMIGDLLNEDSGYYVSFIESLKHDDIFAYEK
				911.5	2	VVIVGAGMoxSGLSAAYVLAK	449		LAO	C. cerastes X2JCV5		33+34	60
				806.4	2	MYELANIVNEIFR	76		SVMP	B. jararaca P30431
		2D_34		676.8	2	SAGQLYEESLQK	555		LAO	B. atrox P0CC17		38	56
				743.8	2	ETDYEEFLEIAK						33-34	60
				888.4	3	KFDLQLNEFSQENENAWYFIK						33+34, 35, 38	56, 60
				1057.2	3	VVIVGAGMSGLSAAYVLANAGHQVTVLEASER						38	56
				1111.5	3	EGNLSPGAVDMIGDLLNEDSGYYVSFIESLK
				795.4	2	VNLMVDQQWMAVR	419		PDE	P. flavoviridis BAN82021
				873.9	2	SMQAIFLAHGPGFNEK
				642	3	VRDVELLTGLNFYSGLK
				771.1	3	NPAWWGGQPIWHTATYQGLK
				963.4	3	NGLNVISGPIFDYNSDGHFDSYDTIK
				919.4	2	AGYLESWDSLMPNINK	389		PDE	O. okinavensis BAN89425		38	97
				859.9	2	SVDVTASLANLEVWSK	194		PIII-SVMP	B. moojeni ATU85523		38	56
				769.4	3	ISHDNAQLLTTIVFDGHVIGR
				903.5	2	VVIVGAGMSGLSAAYVLAK	105		LAO	C. cerastes X2JCV5		33+34	60
		2D_35		653.9	2	QVPVVQAYAFGK	653		5-nucleotidase	P. flavoviridis BAP39972		35	56
				778.4	2	IIALGHSGFLEDQR
				785.4	2	HGQGMoxGELLQVSGIK
				859.9	2	ETPVLSNPGPYLEFR
				807.7	3	FHECNLGNLICDAVIYNNVR
				829.1	3	HVLLLDAGDQYQGTIWFSFFK
				1042.5	3	ETPVLSNPGPYLEFRDEVEELQNHANK
				743.8	2	ETDYEEFLEIAK	424		LAO	B. atrox P0CC17		33+34	60
				888.4	3	KFDLQLNEFSQENENAWYFIK
				1057.2	3	VVIVGAGMSGLSAAYVLANAGHQVTVLEASER
				769.4	3	ISHDNAQLLTTIVFDGHVIGR	94		PIII-SVMP	B. moojeni ATU85523		37, 38	56
		2D_36		743.8	2	ETDYEEFLEIAK	351		Fragment LAO	B. atrox P0CC17
				888.4	3	KFDLQLNEFSQENENAWYFIK
				1057.2	3	VVIVGAGMSGLSAAYVLANAGHQVTVLEASER						38	56
				640.3	2	AAYPELPAEYR	257		SVSP	B. jararaca Q5W959
				759.4	2	NDDALDKDLMLVR						26	36
				963.8	3	LDSPVSDSEHIAPLSLPSSPPSVGSVCR
				603.8	2	IMoxGWGTISPTK	235		SVSP	B. asper Q072L6		20	32
				521.3	3	KDDEVDKDIMLIK
				1153.1	2	AAYPWQPVSSTTLCAGILQGGK
				504.9	3	VIGGDECNINEHR	109		SVSP	B. jararaca P81882
				968.5	3	LDSPVSNSEHIAPLSLPSSPPSVGSICR	95		SVSP	C. tigris AUS82567		26	32
				500.2	3	VVGGDECNINEHR	83		SVSP	B. jararaca P81883
		2D_37-39		728.9	2	LVLVADYIMoxYLK	87		PIII-SVMP	B. atrox C5H5D3		35-37	53, 56
				610.8	2	VTLDLFGNWR	57		PIII-SVMP	B. portoricensis AXL96555		35-37	53, 56
		2D_40		1023.6	2	INVQSAVDVTLDLFGNWR	70		PIII-SVMP	B. portoricensis AXL96555		36-38	56
				704.3	2	ACproSNGQCproVDVNR		dn	PIII-SVMP	P. mucrosquamatus XP_015683145
				1057.2	3	VVIVGAGMSGLSAAYVLANAGHQVTVLEASER	131		LAO	B. atrox P0CC17		38	56
		2D_41		728.9	2	LVLVADYIMoxYLK	87		PIII-SVMP	B. atrox C5H5D3		35-37	53, 56
				610.8	2	VTLDLFGNWR	57		PIII-SVMP	B. portoricensis AXL96555		35-37	53, 56
		2D_42		888.4	3	KFDLQLNEFSQENENAWYFIK	197		LAO	B. atrox P0CC17
				1057.2	3	VVIVGAGMSGLSAAYVLANAGHQVTVLEASER						38	56
				903.5	2	VVIVGAGMSGLSAAYVLAK	64		LAO	C. cerastes X2JCV5
				728.9	2	LVLVADYIMoxYLK	70		PIII-SVMP	B. atrox C5H5D3		35-37	53, 56
				1023.6	2	INVQSAVDVTLDLFGNWR	69		PIII-SVMP	B. portoricensis AXL96555		35-37	53, 56
		2D_43		731.4	2	DDVLDKDIMoxLIR	178		SVSP	B. jararaca P81824		18	36
				1208.3	3	LNRPVSNSEHIAPLSLPSSPPSVGSVCYVMGWGK						21	29.5
				1023.6	2	INVQSAVDVTLDLFGNWR	72		PIII-SVMP	B. portoricensis AXL96555		35-37	53, 56
				720.9	2	LVLVADYIMYLK	70		PIII-SVMP	B. atrox C5H5D3		35-37	53, 56
		2D_44		678.4	3	KPEIQNEIVDLHNSLRK	248		CRISP	B. moojeni ATU85541		19	24
				904.7	3	SVNPTASNMoxLKMoxEWYPEAAANAER			CRISP
				818.9	4	SVNPTASNMoxLKMoxEWYPEAAANAERWAFR			CRISP
				1008.5	3	SVDFDSESPRKPEIQNEIVDLHNSLR	226		CRISP	C. horridus ACE73560
		2D_45		1022.1	3	YAMoxGGITTFTPYQFQHFSEALTAPVDR	93		LAO	B. atrox P0CC17		33+34, 43	60, 55
		2D_46		704.8	2	LPTSMYQAIQEK	392		LAO	B. atrox P0CC17		33+34, 43	60, 55
				1022.1	3	YAMoxGGITTFTPYQFQHFSEALTAPVDR
				1116.9	3	EGNLSPGAVDMoxIGDLLNEDSGYYVSFIESLK
				664.4	2	YIELVIVADHR	143		PIII-SVMP	B. neuwiedi ADO21506
				1018.5	2	ISSIIYEIVNILTEICR
		2D_47		463.5	3	KFWEDDGIHGGK	63		LAO	B. atrox P0CC17		43	55
				640.3	2	AAYPELPAEYR	58		SVSP	B. jararaca Q5W959
		2D_48		804	2	IFEIVNILTLIYR	80		PIII-SVMP	P. elegans BAP39920
				652.3	3	YLISHTPQCILNEPLR	75		PIII-SVMP	B. atrox C5H5D4		48	54
				769.4	3	ISHDNAQLLTTIVFDGHVIGR	64		SVMP	B. moojeni ATU85523
				759.9	2	TFSNIISTLNPLAK	77		Glutaminyl- cyclase	B. dendrophila A7ISW2
				743.8	2	ETDYEEFLEIAK	71		LAO	B. atrox P0CC17
		2D_49		759.9	2	TFSNIISTLNPLAK	73		Glutaminyl- cyclase	B. dendrophila A7ISW2
				804	2	IFEIVNILTLIYR	70		PIII-SVMP	P. elegans BAP39920		48	54
				652	3	YLISHTPQCILNEPLR	62		PIII-SVMP	B. atrox C5H5D4
		2D_51		797.9	2	HIELVVVADHGMFK	311		PIII-SVMP	B. moojeni ATU85523		37, 38	56
				859.9	2	SVDVTASLANLEVWSK
				769.4	3	ISHDNAQLLTTIVFDGHVIGR
				859.9	2	ETPVLSNPGPYLEFR	147		Fragment 5´-nucleotidase	P. flavoviridis BAP39972
				829.1	3	HVLLLDAGDQYQGTIWFSFFK
		2D_52		653.9	2	QVPVVQAYAFGK	326		Fragment 5´-nucleotidase	P. flavoviridis BAP39972
				778.4	2	IIALGHSGFLEDQR
				859.9	2	ETPVLSNPGPYLEFR
				829.1	3	HVLLLDAGDQYQGTIWFSFFK
				859.9	2	SVDVTASLANLEVWSK	154		PIII-SVMP	B. moojeni ATU85523		37, 38	56
		2D_53		653.9	2	QVPVVQAYAFGK	223		Fragment 5´-nucleotidase	P. flavoviridis BAP39972
				829.1	3	HVLLLDAGDQYQGTIWFSFFK
				868.4	3	YDAMoxALGNHEFDNGLAGLLDPLLK
				769.4	3	ISHDNAQLLTTIVFDGHVIGR	74		PIII-SVMP	B. moojeni ATU85523
		2D_54		476.3	2	VGIIGYTTK	377		Fragment 5´-nucleotidase	P. flavoviridis BAP39972
				778.4	2	IIALGHSGFLEDQR
				859.9	2	ETPVLSNPGPYLEFR
				829.1	3	HVLLLDAGDQYQGTIWFSFFK
				1042.5	3	ETPVLSNPGPYLEFRDEVEELQNHANK
		2D_55		1155.9	3	SLALVYITSGFLCGGTLINKEWVLTAAHCDR	110		SVSP	C. d. durissus Q2QA04		28, 29	32
				1086.5	2	GDSGGPLICDGQIQGIVSWGR	82		SVSP	B. multicinctus A8QL57
				559.3	2	TLCAGILKGGK	66		SVSP	C. adamanteus AEJ32003
				720.9	2	LVLVADYIMYLK	65		PIII-SVMP	B. atrox C5H5D3		36-38	56
				769.4	3	ISHDNAQLLTTIVFDGHVIGR	62		SVMP	B. moojeni ATU85523
		2D_56		845.4	3	VSYPDVPHCANINLLDYEVCR	103		SVSP	B. alternatus P0CG03
				645.1	4	IIGGDECNINEHRFLVALYTSR	89		SVSP	G. halys I4CHP3
				1155.9	3	SLALVYITSGFLCGGTLINKEWVLTAAHCDR	72		SVSP	C. d. durissus Q2QA04		28, 29	32
		2D_57		548.8	2	TLTSFGEWR	337		SVMP	B. leucurus P84907					SVMP fragment
				810.9	2	YIELVVVADHGMFK
				875.4	2	WVHEMLNTVNGFFR
				626.6	3	KWVHEMLNTVNGFFR
				985.2	3	YNSNLNTIRKWVHEMLNTVNGFFR
		2D_58		647.3	2	IDTACVCVISR	243		NGF	B. jararacussu Q90W38		9+10	17
				690.3	2	ALTMoxEGNQASWR
				879.9	2	HWNSYCTTTNTFVK
				860	2	SVDVTASLANLEVWSK	94		PI-SVMP	B. moojeni ATU85523
		2D_59		609.8	2	IMoxGWGIISPTK	77		SVSP	C. atrox AUS82480
				754.1	3	NSAHIAPLSLPSNPPSVGSVCR	72		SVSP	A. c. contortrix P09872
				981	2	HIAPLSLPSSPPSVGSVCR	64		SVSP	B. alternatus P0CG03
		2D_60		810.9	2	YIELVVVADHGMFK	57		SVMP	B. moojeni P85314
		2D_61		504.9	3	VIGGDECNINEHR	64		SVSP	B. jararaca P81882
				810.9	2	YIELVVVADHGMFK	59		SVMP	B. moojeni P85314
		2D_63		1129.1	2	DLINVQPAAPQTLDSFGEWR	241		PI-SVMP	B. atrox P85420		43	23
				1075.8	3	SHDNAQLLTSTDFNGPTIGLAYVGSMoxCDPK
				839.4	4	KSHDNAQLLTSTDFNGPTIGLAYVGSMoxCDPK
		2D_64		1129.1	2	DLINVQPAAPQTLDSFGEWR	108		PI-SVMP	B. atrox P85420		43	23
		2D_65		1129.1	2	DLINVQPAAPQTLDSFGEWR	108		PI-SVMP	B. atrox P85420		43	23
		2D_66		769.4	3	ISHDNAQLLTTIVFDGHVIGR	62		PI-SVMP	B. moojeni ATU85523
				589	3	YIELVVVADHGMFK	57		SVMP	B. moojeni P85314
		2D_67		547.8	2	YNSNLNTIR	142		SVMP	B. moojeni P85314		38	14		SVMP fragment
				810.9	2	YIELVVVADHGMFK
				769.4	3	ISHDNAQLLTTIVFDGHVIGR	142		PI-SVMP	B. moojeni ATU85523		37, 38, 42			SVMP fragment
		2D_68		504.9	3	VIGGDECNINEHR	91		SVSP	B. jararaca P81882
				1155.9	3	SLALVYITSGFLCGGTLINKEWVLTAAHCDR	76		SVSP	C. d. durissus Q2QA04		28, 289	32
				963.8	3	LDSPVSNSEHIAPLSLPSSPPSVGSVCR	63		SVSP	P. flavoviridis BAN82035
		2D_69		743.8	2	ETDYEEFLEIAK	173		Fragment LAO	B. atrox P0CC17
				1062.6	3	VVIVGAGMoxSGLSAAYVLANAGHQVTVLEASER
		2D_70		743.8	2	ETDYEEFLEIAK	298		Fragment LAO	B. atrox P0CC17
				1062.6	3	VVIVGAGMoxSGLSAAYVLANAGHQVTVLEASER
		2D_72		1062.6	3	VVIVGAGMoxSGLSAAYVLANAGHQVTVLEASER	197		Fragment LAO	B. atrox P0CC17
		2D_74		559.3	2	SVANDDEVIR	141		SVSP	B. jararaca P81661		26	36
				715.9	2	NVITDKDIMLIR
		2D_75		814.4	2	MoxYELANIVNEIFR	276		PIII-SVMP	B. atrox ALB00542		46, 48	56
				886	2	YIEFLLVVDQGMoxVTK
				718.7	3	ITVKPDVDYTLNSFAEWR
				732.7	3	YLYMoxHAALVGLEIWSNGDK
		2D_76		597.7	2	NPCNTICCR	475		Phospholipase B	B. moojeni ATU85526		48	42
				666.8	2	VVPESLFAWER
				718.8	2	HGLEFSYEMAPR
				800.9	2	NGYWPSYNIPFDK
				741.4	3	HQGLPESYNFDFVTMKPVL
				902.8	3	VLPGYENIYFAHSSWFTYAATLR
				804	2	IFEIVNILTLIYR	88		PIII-SVMP	P. elegans BAP39920
